# Supplementary material for: Prevalence, Type, and Molecular Spectrum of NF1 Mutations in Patients with Neurofibromatosis Type 1 and Congenital Heart Disease
Source: Genes (Basel). 2019 Sep 4;10(9):675. doi: 10.3390/genes10090675 (PMC6770533; doi:10.3390/genes10090675)
Supplement: Supplementary File 1 [file genes-10-00675-s001.xlsx]

## Sheet: Foglio1
Patient #	Family history	Sex	Age at observation	Congenital Heart Defect	Mutation Type	Nucleotide substitution	Protein change	CaLS	Freckling	Cutaneous NF	Subcutaneous NF	Plexiform NF	Lisch nodules	Optic pathway glioma	Skeletal dysplasias	Scoliosis	Learning disability	Intellectual disability	Macrocephaly	NS facial features	Thoracic anomalies	Urogenital anomalies	Short stature (<3C)	Hypertension	Vasculopathy	Other neoplasms	Additional features
BG-28	Unknown	F	10 years	Patent foramen ovale	Frameshift	c.244_247delTCTC	p.Gln83Ter	Yes	Yes	No	No	No	No	Unknown	No	No	No	No	Unknown	Unknown	Unknown	Unknown	Yes	No	No	No	No
BG-5	S	F	Unknown	Pulmonary valve stenosis, pulmonary valve dysplasia, mild mitral valve prolapse and insufficiency	Frameshift	c.499_502delTGTT	p.Cys167GlnfsTer10	Yes	Yes	Yes	No	No	Yes	No	No	No	Yes	No	Unknown	Yes	Unknown	Unknown	Yes	No	No	Yes (leukemia)	No
15-0830	Unknown	M	3 years 7 months	Transposition of the great arteries	Nonsense	c.574C>T	p.Arg192Ter	Yes	Yes	Yes	No	No	Yes	No	No	Yes	Yes	No	Unknown	No	Unknown	Unknown	No	No	No	Unknown	Not reported
1339	S	F	49 years	Mitral valve insufficiency, tricuspid valve insufficiency	Nonsense	c.613A>T	p.Lys205Ter	Yes	Yes	No	Yes	Yes	Unknown	Unknown	No	Yes	No	No	No	No	No	No	Yes	No	Unknown	No	Not reported
BG-10	F	F	15 years	Pulmonary valve stenosis	Missense/in frame indel	c.908T>C	p.Leu303Pro	Yes	Yes	Yes	Yes	No	Yes	No	No	Yes	Yes	No	Unknown	Yes	Unknown	Unknown	Yes	No	No	No	No
422a	F	M	10 years	Mitral valve insufficiency, tricuspid valve insufficiency	Nonsense	c.1246C>T	p.Arg416Ter	Yes	Yes	No	No	No	Unknown	No	No	No	Yes	No	Unknown	Yes	No	No	Yes	No	Unknown	No	Not reported
BG-18	Unknown	M	11 years	Mild mitral valve insufficiency	Nonsense	c.1246C>T	p.Arg416Ter	Yes	Yes	No	No	No	Unknown	No	No	No	No	No	Unknown	Yes	Unknown	Unknown	No	No	No	No	No
BG-1	F	M	Unknown	Mild arching mitral valve	Nonsense	c.1318C>T	p.Arg440Ter	Yes	Yes	Yes	Yes	No	Yes	No	No	No	No	No	Unknown	No	Unknown	Unknown	No	No	No	No	Spinal neurofibromas
BG-15	Unknown	F	17 years	Mild mitral valve insufficiency and arching of the posterior mitral leaflet	Splicing	c.1527+1G>T	Not evaluated	Yes	Yes	No	No	No	No	No	No	Yes	No	No	Unknown	No	Unknown	Unknown	No	No	No	No	No
BG-21	S	F	3 years	Patent foramen ovale	Frameshift	c.1541_1542delAG	p.Gln514ArgfsTer43	Yes	No	No	No	No	No	Unknown	No	No	Unknown	No	Unknown	Yes	Unknown	Unknown	No	No	No	No	No
BG-17	Unknown	F	15 years	Atrial septal defect ostium secundum	Nonsense	c.1603C>T	p.Gln535Ter	Yes	Yes	Yes	Yes	No	No	No	No	No	No	No	Unknown	Yes	Unknown	Unknown	Yes	No	No	No	No
1087	S	M	3 years	Pulmonary valve stenosis	Missense/in frame indel	c.1642G>C	p.Ala548Pro	Yes	Yes	No	No	No	No	Yes	No	No	Yes	No	Unknown	Yes	No	No	No	No	Unknown	No	Not reported
355	F	F	Unknown	Tetralogy of Fallot	Splicing	c.1722-1G>T	Not evaluated	Unknown	Unknown	Unknown	Unknown	Unknown	Unknown	Unknown	Unknown	Unknown	Unknown	Unknown	Unknown	Unknown	No	Unknown	Unknown	Unknown	Unknown	Unknown	Not reported
1061	S	F	13 years	Lipomatous hypertrophy of the interatrial septum	Missense/in frame indel	c.1748A>G	p.Lys583Arg	Yes	Yes	No	Yes	No	Unknown	No	No	No	No	No	No	No	No	No	No	No	Unknown	Yes (ependymoma)	Not reported
NFNS-3***	S	M	6 years	Pulmonary valve stenosis	Frameshift	c.1756_1759delACTA	p.Thr586ValfsTer18	Yes	No	No	Unknown	No	No	No	Unknown	No	Yes	No	No	Yes	No	No	Yes	Unknown	Unknown	No	Hypotonia, hyperextensible joints
NFNS-4***	S	F	6 years	Pulmonary valve stenosis	Frameshift	c.1862delC	p.Cys622ValfsTer9	Yes	Yes	No	Unknown	No	No	No	No	No	No	No	Yes	Yes	No	No	No	No	No	Yes (popliteal schwannoma)	Epilepsy
1059	Unknown	F	2 years	Ventricular septal defect	Missense/in frame indel	c.2072T>C	p.Leu691Pro	Yes	No	No	No	No	Unknown	No	No	No	Yes	Yes	No	No	No	No	No	No	Unknown	No	Not reported
BG-7	Unknown	M	8 years	Patent foramen ovale	Nonsense	c.2330G>A	p.Trp777Ter	Yes	Yes	No	No	No	No	Yes	No	No	Yes	No	Unknown	Yes	Unknown	Unknown	Yes	No	No	No	No
BG-4	Unknown	F	10 years	Mild mitral valve prolapse, mild mitral valve insufficiency	Missense/in frame indel	c.2330G>C	p.Trp777Ser	Yes	Yes	No	No	No	Yes	Unknown	No	No	Yes	No	Unknown	No	Unknown	Unknown	Yes	No	No	No	No
967	S	F	31 years	Mitral valve insufficiency	Missense/in frame indel	c.2350T>C	p.Trp784Arg	Yes	Yes	Yes	Yes	No	Unknown	No	No	No	No	No	Yes	No	No	No	No	No	Unknown	No	Not reported
1134	S	F	5 years 1 months	Pulmonary valve dysplasia	Nonsense	c.2407C>T	p.Gln803Ter	Yes	No	No	No	No	No	Yes	Unknown	No	Unknown	Unknown	No	Unknown	No	No	No	No	Yes (moya moya)	Unknown	Not reported
BG-12	Unknown	F	12 years	Mild mitral valve dysplasia plus bicuspid aortic valve	Splicing	c.2410-1G>C	Not evaluated	Yes	Yes	No	No	No	No	Unknown	No	No	No	No	Unknown	Yes	Unknown	Unknown	No	No	No	No	Strabismus
NFNS-6****	F	F	13 years	Pulmonary valve stenosis	Missense/in frame indel	c.2970_2972delAAT	p.Met992del	Yes	Yes	No	No	No	Yes	No	Unknown	Yes	Yes	No	No	Yes	No	No	Yes	No	No	No	Myopia
15-0984	Unknown	M	5 years 6 months	Hypertrophy of the left ventricle	Frameshift	c.3017_3035del	p.Val1006GlufsTer7	Yes	Yes	No	No	No	Yes	No	No	Yes	Yes	No	Unknown	No	Unknown	Unknown	No	No	No	Unknown	Not reported
BG-27	Unknown	F	8 years	Pulmonary valve stenosis	Splicing	c.3113+1G>A	Not evaluated	Yes	Yes	No	No	No	No	No	No	Yes	No	No	Unknown	Yes	Unknown	Unknown	Yes	No	No	No	No
15-1018	Unknown	M	12 years 6 months	Dextrocardia, mitral valve prolapse	Splicing	c.3198-2A>G	Not evaluated	Yes	Yes	Yes	No	No	Yes	No	No	Yes	No	No	Unknown	No	Unknown	Unknown	No	No	No	Unknown	Not reported
BG-22	Unknown	M	33 years	Pulmonary valve stenosis	Missense/in frame indel	c.3445A>G	p.Met1149Val	Yes	Yes	Yes	Yes	No	No	No	No	Yes	Yes	No	Unknown	Yes	Unknown	Unknown	Yes	No	No	Yes (myelofibrosis)	No
14-1125	Unknown	F	10 years 5 months	Ventricular septal defect, patent foramen ovale	Missense/in frame indel	c.3578T>A	p.Phe1193Tyr	Yes	Yes	No	No	No	Yes	No	No	Yes	No	No	Unknown	No	Unknown	Unknown	No	No	No	Unknown	Not reported
BG-23	Unknown	F	Unknown	Pulmonary valve stenosis	Missense/in frame indel	c.3587T>G	p.Leu1196Arg	Yes	No	No	No	No	No	No	No	No	No	No	Unknown	Yes	Unknown	Unknown	No	No	No	No	No
1076*	F	F	3 years	Pulmonary valve stenosis, atrial septal defect	Frameshift	c.3635delT	p.Val1212AlafsTer3	Yes	No	No	No	No	Unknown	Unknown	No	No	Yes	No	No	Yes	No	No	Yes	No	Unknown	No	Not reported
1076a*	F	F	3 years	Pulmonary valve stenosis, atrial septal defect	Frameshift	c.3635delT	p.Val1212AlafsTer3	Yes	No	No	No	No	Unknown	Unknown	No	No	Yes	No	No	Yes	No	No	Yes	No	Unknown	No	Not reported
BG-6	S	M	Unknown	Mild aortic valve insufficiency	Frameshift	c.3728delT	p.Leu1243ArgfsTer23	Yes	Yes	Yes	Yes	Yes	Yes	No	No	No	No	No	Unknown	No	Unknown	Unknown	No	No	No	No	No
BG-16	Unknown	M	Unknown	Mitral valve dysplasia	Splicing	c.3974+1G>A	Not evaluated	Yes	Yes	Yes	Yes	Yes (abdominal)	No	No	No	No	Yes	No	Unknown	Yes	Unknown	Unknown	No	No	No	No	No
538	S	F	3 years	Pulmonary valve stenosis	Frameshift	c.4076delC	p.Pro1359LeufsTer26	Yes	Yes	No	No	No	No	No	No	No	No	No	Unknown	Yes	No	No	Unknown	No	Unknown	Unknown	Not reported
940	S	F	54 years	Mitral valve prolapse	Nonsense	c.4107C>A	p.Tyr1369Ter	Yes	Yes	Yes	Yes	Unknown	Yes	Yes	No	No	No	No	Yes	Yes	Yes	No	Yes	No	Unknown	Unknown	Not reported
BG-11	S	M	21 years	Pulmonary valve dysplasia, aortic valve dysplasia	Missense/in frame indel	c.4160C>A	p.Ala1387Asp	Yes	Yes	No	No	No	No	Unknown	No	No	No	No	Unknown	Yes	Unknown	Unknown	Yes	No	No	Yes (pylomatrixoma)	No
BG-8**	F	F	13 years	Pulmonary valve stenosis	Missense/in frame indel	c.4173A>T	p.Arg1391Ser	Yes	Yes	No	No	No	No	Unknown	No	No	Yes	No	Unknown	Yes	Unknown	Unknown	Yes	No	No	No	Left hypoplastic ectopic kidney
BG-9**	F	F	7 years	Pulmonary valve stenosis	Missense/in frame indel	c.4173A>T	p.Arg1391Ser	Yes	Yes	No	No	No	No	Unknown	No	No	No	No	Unknown	Yes	Unknown	Unknown	No	No	No	No	No
1657A	F	F	4 months	Patent foramen ovale	Nonsense	c.4196C>G	p.Ser1399Ter	Yes	No	No	No	No	No	Unknown	No	No	No	No	No	Unknown	No	Unknown	No	No	No	No	Not reported
NFNS-7a***	F	F	18 years	Mitral valve prolapse	Nonsense	c.4243G>T	p.Glu1415Ter	Yes	Yes	Yes	Unknown	No	Yes	No	Unknown	Yes	No	No	Yes	Yes	No	No	No	Unknown	Unknown	No	No
NFNS-8***	S	M	17 years	Pulmonary valve stenosis	Missense/in frame indel	c.4267A>G***	p.Lys1423Glu	Yes	Yes	No	No	No	Yes	No	No	No	Yes	No	Yes	Yes	No	No	No	No	No	No	No
NFNS-10***	S	F	27 years	Atrial septal defect	Missense/in frame indel	c.4289A>C	p.Asn1430Thr	Yes	No	No	Unknown	No	No	No	Unknown	No	No	No	Yes	Yes	No	No	No	Unknown	Unknown	No	Sensorineural deafness
1078	F	F	6 years	Pulmonary valve stenosis	Missense/in frame indel	c.4306A>G	p.Lys1436Glu	Yes	Yes	No	No	No	Unknown	Unknown	Unknown	Unknown	Yes	No	Unknown	Yes	No	No	No	No	Unknown	No	Not reported
NFNS-12***	S	F	9 years, 6 months	Pulmonary valve stenosis	Missense/in frame indel	c.4312_4314delGAA	p.Glu1438del	Yes	Yes	No	Unknown	No	No	Unknown	Unknown	Yes	No	No	Yes	Yes	Yes	No	Yes	Unknown	Unknown	No	Keratosis pilaris (face), postaxial polydactyly of hands, sensorineural deafness, retarded bone age
BG-24	Unknown	M	16 years	Patent foramen ovale	Missense/in frame indel	c.4316A>C	p.His1439Pro	Yes	Yes	No	No	No	No	No	No	No	No	Yes	Unknown	Unknown	Unknown	Unknown	No	No	No	No	No
1035	S	M	9 years	Pulmonary valve stenosis	Missense/in frame indel	c.4493G>A	p.Gly1498Glu	Yes	Yes	No	No	No	No	Unknown	No	No	No	No	Yes	Yes	No	No	No	No	Unknown	No	Not reported
BG-25	Unknown	F	Unknown	Mild mitral valve insufficiency	Nonsense	c.4537C>T	p.Arg1513Ter	Yes	Yes	Yes	No	No	Yes	No	No	Yes	Yes	Yes	Unknown	No	Unknown	Unknown	No	No	No	No	No
70c***	S	F	38 years	Mitral valve thickening	Nonsense	c.5339T>G	p.Leu1780Ter	Yes	Yes	Yes	Unknown	Yes	Unknown	Unknown	Unknown	No	No	No	No	Yes	Yes	No	Yes	Unknown	Unknown	No	High arched palate
15-0991	Unknown	F	6 months	Mitral valve insufficiency and mild septal hypertrophic cardiomyopathy	Frameshift	c.5592_5596delTTTAA	p.Asn1864LysfsTer26	Yes	Yes	No	No	No	Yes	No	No	Yes	No	No	Unknown	No	Unknown	Unknown	No	Yes	No	Unknown	Not reported
BG-26	Unknown	M	18 years	Mitral valve prolapse	Missense/in frame indel	c.5705C>G	p.Thr1902Arg	Yes	Yes	Yes	Yes	Yes	Yes	Yes	No	No	Yes	No	Unknown	Yes	Unknown	Unknown	No	No	No	No	No
BG-19	S	F	15 years	Pulmonary valve stenosis	Missense/in frame indel	c.6056C>T	p.Ser2019Phe	Yes	Yes	No	No	No	No	Unknown	No	No	No	No	Unknown	No	Unknown	Unknown	No	No	No	No	No
383	S	M	22 years	Mitral valve prolapse	Nonsense	c.6709C>T	p.Arg2237Ter	Yes	Unknown	No	No	Unknown	Yes	Unknown	No	Yes	Unknown	Unknown	Yes	Yes	No	No	No	Unknown	Unknown	Unknown	Not reported
BG-20	Unknown	F	10 years	Mild mitral valve prolapse, mild mitral valve insufficiency	Frameshift	c.6789_6792delTTAC	p.Tyr2264ThrfsTer5	Yes	Yes	No	No	No	No	Unknown	No	No	No	No	Unknown	Yes	Unknown	Unknown	No	No	No	No	No
15-0986	Unknown	F	3 years	Patent ductus arteriosus, patent foramen ovale	Nonsense	c.6792C>A	p.Tyr2264Ter	Yes	Yes	No	No	No	Yes	No	No	No	No	No	Unknown	No	Unknown	Unknown	No	No	No	Unknown	Not reported
495	S	M	2 years	Pulmonary valve stenosis	Missense/in frame indel	c.7291C>T	p.Arg2431Cys	Yes	Yes	No	No	No	No	Yes	No	No	No	No	Unknown	Yes	No	No	Unknown	No	Unknown	Unknown	Not reported
16-0060	Unknown	F	Unknown	Mild mitral valve insufficiency	Frameshift	c.7352delC	p.Pro2451LeufsTer17	Yes	Yes	Yes	No	No	Yes	No	No	Yes	Yes	No	Unknown	No	Unknown	Unknown	No	No	No	Unknown	Not reported
BG-14	Unknown	F	17 years	Mild mitral valve insufficiency	Nonsense	c.7486C>T	p.Arg2616Ter	Yes	Yes	No	No	Yes (paravertebral)	Yes	No	No	Yes	Yes	No	Unknown	Yes	Unknown	Unknown	Yes	Yes	Yes (renal artery stenosis)	Yes (pontocerebellar glioma)	Not reported
BG-13	Unknown	M	6 years	Patent ductus arteriosus	Nonsense	c.7846C>T	p.Arg2616Ter	Yes	Yes	No	No	No	No	Unknown	No	Yes	No	No	Unknown	Yes	Unknown	Unknown	Yes	No	No	No	No
959	S	F	28 years	Mitral valve prolapse	Frameshift	c.8061delT	p.Phe2687LeufsTer31	Yes	Yes	Yes	No	No	Yes	Yes	No	No	No	No	Unknown	No	No	No	Unknown	No	Unknown	Yes (bilateral globus pallidus hamartomas)	Not reported
208	S	F	10 years	Pulmonary valve stenosis	Whole Gene Deletion	Not applicable	Not applicable	Yes	Yes	Yes	No	No	Unknown	Yes	Unknown	Yes	Unknown	Yes	Unknown	Unknown	Yes	Unknown	Unknown	Unknown	Unknown	No	Not reported
BG-2	F	F	Unknown	Polyvalvular dysplasia with mild interventricular septal hypertrophy	Whole Gene Deletion	Not applicable	Not applicable	Yes	Yes	Yes	Yes	No	Yes	No	No	No	Yes	Yes	Unknown	Yes	Unknown	Unknown	Yes	No	No	No	No
15-0732	Unknown	F	4 years 2 months	Patent foramen ovale	Whole Gene Deletion	Not applicable	Not applicable	Yes	Yes	No	No	No	Yes	Unknown	No	Yes	Unknown	Yes	Unknown	Unknown	Unknown	Unknown	No	No	No	Unknown	Not reported
*Patients 1076 and 1076a are monozygotic twins.
**patients BG-8 and BG-9 are sisters.
***Patients previously reported in [1].
****Patient previously reported in [1,2].
CaLS, café-au-lait spots
NS, Noonan syndrome
References
1. De Luca, A., Bottillo, I., Sarkozy, A., Carta, C., Neri, C., Bellacchio, E., Schirinzi, A., Conti, E., Zampino, G., Battaglia, A., Majore, S., Rinaldi, M.M., Carella, M., Marino, B., Pizzuti, A., Digilio, M.C., Tartaglia, M., Dallapiccola, B. NF1 gene mutations represent the major molecular event underlying neurofibromatosis-Noonan syndrome. Am. J. Hum. Genet. 2005, 77, 1092–1101.
2. Koczkowska, M., Callens, T., Gomes, A., Sharp, A., Chen, Y., Hicks, A.D., Aylsworth, A.S., Azizi, A.A., Basel, D.G., Bellus, G., Bird, L.M., Blazo, M.A., Burke, L.W., Cannon, A., Collins, F., DeFilippo, C., Denayer, E., Digilio, M.C., Dills, S.K., Dosa, L., Greenwood, R.S., Griffis, C., Gupta, P., Hachen, R.K., Hernández-Chico, C., Janssens, S., Jones, K.J., Jordan, J.T., Kannu, P., Korf, B.R.…
